# Supplementary material for: On COVID-19 Modelling
Source: Jahresber Dtsch Math Ver. 2020 Jun 29;122(3):167–205. doi: 10.1365/s13291-020-00219-9 (PMC7322402; doi:10.1365/s13291-020-00219-9)
Supplement: Supplementary file 1 — (ZIP 256 kB) [file 13291_2020_219_MOESM1_ESM.zip]

Archive with 111 entries (109 files):
- matlab/
- matlab/BFSIRGermany75.eps
- matlab/BFSIRGermany75color.eps
- matlab/BFSIRUS109.eps
- matlab/BFSIRUS109color.eps
- matlab/CRDIBrazil120.eps
- matlab/CRDIBrazil120color.eps
- matlab/CRDIBruteForce.m
- matlab/CRDIFrance120.eps
- matlab/CRDIFrance120color.eps
- matlab/CRDIGermany120.eps
- matlab/CRDIGermany120color.eps
- matlab/CRDISingle.asv
- matlab/CRDISingle.m
- matlab/CRDIUK120.eps
- matlab/CRDIUK120color.eps
- matlab/CaseDRGermany109.eps
- matlab/CaseDRGermanyRMSQ109.eps
- matlab/FullModel.m
- matlab/FullModelH0Var.m
- matlab/FullModelMultiple.m
- matlab/GT.eps
- matlab/GetCoronaCountryList.m
- matlab/GetCoronaData.m
- matlab/GetCoronaParameters.m
- matlab/Imax.m
- matlab/ImaxR.eps
- matlab/ImaxRcolor.eps
- matlab/JHCFRates.m
- matlab/JHCFTable.m
- matlab/LamW.m
- matlab/Legendcolor.eps
- matlab/R0_120.eps
- matlab/R0_120color.eps
- matlab/SIR01.asv
- matlab/SIR01.m
- matlab/SIR01color.eps
- matlab/SIR02color.eps
- matlab/SMHBrazil122b3color.eps
- matlab/SMHBrazil122color.eps
- matlab/SMHFrance122b3color.eps
- matlab/SMHFrance122color.eps
- matlab/SMHGermany122b3color.eps
- matlab/SMHGermany122color.eps
- matlab/SMHGermany67Varcolor.eps
- matlab/SMHUS122b3color.eps
- matlab/SMHUS122color.eps
- matlab/SMHUS67Varcolor.eps
- matlab/Testrhoinfty.m
- matlab/backestimate.m
- matlab/calibrateSMH.m
- matlab/countries/
- matlab/countries/AustriaConfirmed.dat
- matlab/countries/AustriaDeaths.dat
- matlab/countries/AustriaRecovered.dat
- matlab/countries/BrazilConfirmed.dat
- matlab/countries/BrazilDeaths.dat
- matlab/countries/BrazilRecovered.dat
- matlab/countries/DenmarkConfirmed.dat
- matlab/countries/DenmarkDeaths.dat
- matlab/countries/DenmarkRecovered.dat
- matlab/countries/FranceConfirmed.dat
- matlab/countries/FranceDeaths.dat
- matlab/countries/FranceRecovered.dat
- matlab/countries/GermanyConfirmed.dat
- matlab/countries/GermanyDeaths.dat
- matlab/countries/GermanyRecovered.dat
- matlab/countries/ItalyConfirmed.dat
- matlab/countries/ItalyDeaths.dat
- matlab/countries/ItalyRecovered.dat
- matlab/countries/RussiaConfirmed.dat
- matlab/countries/RussiaDeaths.dat
- matlab/countries/RussiaRecovered.dat
- matlab/countries/SpainConfirmed.dat
- matlab/countries/SpainDeaths.dat
- matlab/countries/SpainRecovered.dat
- matlab/countries/SwedenConfirmed.dat
- matlab/countries/SwedenDeaths.dat
- matlab/countries/SwedenRecovered.dat
- matlab/countries/SwitzerlandConfirmed.dat
- matlab/countries/SwitzerlandDeaths.dat
- matlab/countries/SwitzerlandRecovered.dat
- matlab/countries/USConfirmed.dat
- matlab/countries/USDeaths.dat
- matlab/countries/USRecovered.dat
- matlab/countries/United KingdomConfirmed.dat
- matlab/countries/United KingdomDeaths.dat
- matlab/countries/United KingdomRecovered.dat
- matlab/dothemall.m
- matlab/dothemallDMV.m
- matlab/estimateRecovered.m
- matlab/estimate_gCF.m
- matlab/getCIRD.m
- matlab/getCorona
- matlab/getDRRatesFromJohnsHopkins.m
- matlab/getJHGammaBR0.m
- matlab/getJHR0estimate.m
- matlab/getbetagammafromSMHCN.m
- matlab/myEstimator.m
- matlab/mylogsmoother.m
- matlab/mysmoother.m
- matlab/myspacerback.m
- matlab/myspacerbegin.m
- matlab/parseJHU.py
- matlab/plotSIR.m
- matlab/plotfullmodeldata.m
- matlab/rInfty.eps
- matlab/rInftylog.eps
- matlab/readme.txt
- matlab/rhoinfty.m
- matlab/runSMHCIRD.m
