# Supplementary material for: On COVID-19 Modelling
Source: Jahresber Dtsch Math Ver. 2020 Jun 29;122(3):167–205. doi: 10.1365/s13291-020-00219-9 (PMC7322402; doi:10.1365/s13291-020-00219-9)
Supplement: Supplementary file 1 — (ZIP 256 kB) [file 13291_2020_219_MOESM1_ESM.zip › matlab/CRDISingle.asv]

function CRDISingle(k, kbacklog, lastdayused, color)
% Basic display of Johns Hopkins data up to lastdayused
% using color='color' or 'black'
countrylist=GetCoronaCountryList;
%
modspace=5
divisor=10

for i=1:length(countrylist)
    country=char(countrylist(i))
    [tC, C, tI, I, tR, R, tD, D, tER, ER]=getCIRD(country, lastdayused, k, kbacklog);
    % plot the variables 
    figure
    plotJHmodeldata(C, I, R, D, ...
        modspace, length(C), divisor, country, color)
    h=gca;
set(h,'FontSize',20)

end


function plotJHmodeldata(C, I, R, D, ...
    modspace, timespan, divisor, country, color)
% prepare for semilogy plotting, but without figure statement
% for possible overplotting
% colors and symbols
% S I R C D M H 
% k b g c r k m
% v o ^ x + s d
% pars=getCoronaParameters(country);
tC=find(C>=1);
tI=find(I>=1);
tR=find(R>=1);
tD=find(D>=1);
% modelstart=1;
nsI=myspacerback(tI, I,modspace);
nsC=myspacerback(tC, C,modspace);
nsR=myspacerback(tR, R,modspace);
nsD=myspacerback(tD, D,modspace);
% predmodspace=max(modspace,floor(timespan/divisor));
switch lower(color)
    case 'black'
        semilogy(...
            nsC,C(nsC),'kx',...
            nsR,R(nsR),'k^',...
            nsI,I(nsI),'ko',...
            nsD,D(nsD),'k+',...
            'MarkerSize',6)
        hold on
        semilogy(...
            tC,C(tC),'k',...
            tR,R(tR),'k',...
            tI,I(tI),'k',...
            tD,D(tD),'k')
        
        % colors
        % S I R C D M H 
        % k c g b r k m
        % v o ^ x + s d
    otherwise
        semilogy(...
            nsC,C(nsC),'cx',...
            nsR,R(nsR),'g^',...
            nsI,I(nsI),'bo',...
            nsD,D(nsD),'r+',...
            'MarkerSize',8)
        hold on
        semilogy(...
            tC,C(tC),'c',...
            tR,R(tR),'g',...
            tI,I(tI),'b',...
            tD,D(tD),'r')
        % legend('Confirmed','Recovered','Infectious','Deaths',4)
        % title(sprintf('Corona data for %s up to day %d',country, length(C)))  
        
end

% legend('I','C','R','D','M','H','S',4)
disp(sprintf('The plot is for country %s',country))
disp('Hit Enter after saving')
pause
