# Supplementary material for: On COVID-19 Modelling
Source: Jahresber Dtsch Math Ver. 2020 Jun 29;122(3):167–205. doi: 10.1365/s13291-020-00219-9 (PMC7322402; doi:10.1365/s13291-020-00219-9)
Supplement: Supplementary file 1 — (ZIP 256 kB) [file 13291_2020_219_MOESM1_ESM.zip › matlab/GetCoronaCountryList.m]

function countrylist=GetCoronaCountryList()
% get list of countries to work on 
countrylist={ 'Germany' 'Brazil' 'Russia' 'Italy' 'Spain' ...
        'Sweden' 'Austria' 'France' 'UK', 'US',...
        'Denmark','Switzerland'};
% 'Hubei'
