# Supplementary material for: On COVID-19 Modelling
Source: Jahresber Dtsch Math Ver. 2020 Jun 29;122(3):167–205. doi: 10.1365/s13291-020-00219-9 (PMC7322402; doi:10.1365/s13291-020-00219-9)
Supplement: Supplementary file 1 — (ZIP 256 kB) [file 13291_2020_219_MOESM1_ESM.zip › matlab/Imax.m]

function Imax() 
close all;
clear all;
% getting max of I at peak as function of R 
% the R range:
r=(1:0.001:3)';
% the two functions: 
f=1-1./r-log(r)./r;
g=1-1./r;
% black
figure
plot(r,f,'k',r,g,'k:')
% title('Maximum rate of Infectious as function of R_0 > 1')
xlabel('R_0')
% color
h=gca;
set(h,'FontSize',20)

figure
plot(r,f,'b',r,g,'r')
% title('Maximum rate of Infectious as function of R_0 > 1')
xlabel('R_0')
h=gca;
set(h,'FontSize',20)
