# Supplementary material for: On COVID-19 Modelling
Source: Jahresber Dtsch Math Ver. 2020 Jun 29;122(3):167–205. doi: 10.1365/s13291-020-00219-9 (PMC7322402; doi:10.1365/s13291-020-00219-9)
Supplement: Supplementary file 1 — (ZIP 256 kB) [file 13291_2020_219_MOESM1_ESM.zip › matlab/LamW.m]

function LamW()
close all
clear all
h=1/1001;
R0=h:h:5;
delta=0.1
figure
while delta>=1.e-6
    s0=1-delta;
    LW=1+lambertw(-s0*R0.*exp(-R0))./R0;
    plot(R0,LW)
    hold on
    % test=s0*exp(-R0.*LW)-1+LW;
    % figure
    % plot(R0, test)
    delta=delta/10.
end
