# Supplementary material for: On COVID-19 Modelling
Source: Jahresber Dtsch Math Ver. 2020 Jun 29;122(3):167–205. doi: 10.1365/s13291-020-00219-9 (PMC7322402; doi:10.1365/s13291-020-00219-9)
Supplement: Supplementary file 1 — (ZIP 256 kB) [file 13291_2020_219_MOESM1_ESM.zip › matlab/Testrhoinfty.m]

function Testrhoinfty()
% this plots the figure for determining rho_\infty
clear all
close all
t=0:0.001:1;
% black
figure
for R=0.1:0.3:3
    hold on
    plot(t,1-t,'k',t, 0.9*exp(-R*t),'k:')
end
title('Solving for \rho_\infty')
xlabel('\rho_\infty')
legend('RHS','LHS',3)
% color
figure
for R=0.1:0.3:3
    hold on
    plot(t,1-t,'b',t, 0.9*exp(-R*t),'r:')
end
title('Solving for \rho_\infty')
xlabel('\rho_\infty')
legend('RHS','LHS',3)
