# Supplementary material for: On COVID-19 Modelling
Source: Jahresber Dtsch Math Ver. 2020 Jun 29;122(3):167–205. doi: 10.1365/s13291-020-00219-9 (PMC7322402; doi:10.1365/s13291-020-00219-9)
Supplement: Supplementary file 1 — (ZIP 256 kB) [file 13291_2020_219_MOESM1_ESM.zip › matlab/backestimate.m]

function val=backestimate(x, backlog)
% estimates a constant value from a time series (t,x)
% using the last backlog+1 values.
% Prepared for weighting, thus not taking a simple mean.
Lt=length(x);
ti=(Lt-backlog:Lt);
val=polyfit(ti',x(ti),0);
