# Supplementary material for: On COVID-19 Modelling
Source: Jahresber Dtsch Math Ver. 2020 Jun 29;122(3):167–205. doi: 10.1365/s13291-020-00219-9 (PMC7322402; doi:10.1365/s13291-020-00219-9)
Supplement: Supplementary file 1 — (ZIP 256 kB) [file 13291_2020_219_MOESM1_ESM.zip › matlab/countries/AustriaConfirmed.dat]

 0 0 0 0 0 0 0 0 0 0 0 0 0 0 0 0 0 0 0 0 0 0 0 0 0 0 0 0 0 0 0 0 0 0 2 2 3 3 9 14 18 21 29 41 55 79 104 131 182 246 302 504 655 860 1018 1332 1646 2013 2388 2814 3582 4474 5283 5588 6909 7657 8271 8788 9618 10180 10711 11129 11524 11781 12051 12297 12639 12942 13244 13555 13806 13945 14041 14226 14336 14476 14595 14671 14749 14795 14873 14925 15002 15071 15148 15225 15274 15357 15402 15452 15531 15558 15597 15621 15650 15684 15752 15774 15833 15871 15882 15961 15997 16058 16109 16201 16242 16269 16321 16353 16404 16436 16486 16503 16539 16557 16591 16628 16655 16685 16731 16733 16759 16771 16805 16843 16898 16902 16968 16979 17005
