# Supplementary material for: On COVID-19 Modelling
Source: Jahresber Dtsch Math Ver. 2020 Jun 29;122(3):167–205. doi: 10.1365/s13291-020-00219-9 (PMC7322402; doi:10.1365/s13291-020-00219-9)
Supplement: Supplementary file 1 — (ZIP 256 kB) [file 13291_2020_219_MOESM1_ESM.zip › matlab/countries/AustriaDeaths.dat]

 0 0 0 0 0 0 0 0 0 0 0 0 0 0 0 0 0 0 0 0 0 0 0 0 0 0 0 0 0 0 0 0 0 0 0 0 0 0 0 0 0 0 0 0 0 0 0 0 0 0 1 1 1 1 3 3 4 6 6 8 16 21 28 30 49 58 68 86 108 128 146 158 168 186 204 220 243 273 295 319 337 350 368 384 393 410 431 443 452 470 491 510 522 530 536 542 549 569 580 584 589 596 598 600 606 608 609 614 615 618 620 623 624 626 628 629 629 629 632 633 633 635 639 640 641 643 645 668 668 668 668 668 669 670 670 672 672 672 672 672 673
