# Supplementary material for: On COVID-19 Modelling
Source: Jahresber Dtsch Math Ver. 2020 Jun 29;122(3):167–205. doi: 10.1365/s13291-020-00219-9 (PMC7322402; doi:10.1365/s13291-020-00219-9)
Supplement: Supplementary file 1 — (ZIP 256 kB) [file 13291_2020_219_MOESM1_ESM.zip › matlab/countries/AustriaRecovered.dat]

 0 0 0 0 0 0 0 0 0 0 0 0 0 0 0 0 0 0 0 0 0 0 0 0 0 0 0 0 0 0 0 0 0 0 0 0 0 0 0 0 0 0 0 0 0 0 0 2 4 4 4 6 6 6 6 1 9 9 9 9 9 9 9 9 112 225 225 479 636 1095 1436 1749 2022 2507 2998 3463 4046 4512 5240 6064 6604 6987 7343 7633 8098 8986 9704 10214 10501 10631 10971 11328 11694 11872 12103 12282 12362 12580 12779 12907 13110 13180 13228 13316 13462 13639 13698 13836 13928 13991 14061 14148 14304 14405 14471 14524 14563 14614 14678 14882 14951 15005 15037 15063 15138 15182 15228 15286 15347 15520 15593 15596 15629 15672 15717 15742 15789 15793 15839 15875 15910
