# Supplementary material for: On COVID-19 Modelling
Source: Jahresber Dtsch Math Ver. 2020 Jun 29;122(3):167–205. doi: 10.1365/s13291-020-00219-9 (PMC7322402; doi:10.1365/s13291-020-00219-9)
Supplement: Supplementary file 1 — (ZIP 256 kB) [file 13291_2020_219_MOESM1_ESM.zip › matlab/countries/BrazilConfirmed.dat]

 0 0 0 0 0 0 0 0 0 0 0 0 0 0 0 0 0 0 0 0 0 0 0 0 0 0 0 0 0 0 0 0 0 0 0 1 1 1 2 2 2 2 4 4 13 13 20 25 31 38 52 151 151 162 200 321 372 621 793 1021 1546 1924 2247 2554 2985 3417 3904 4256 4579 5717 6836 8044 9056 10360 11130 12161 14034 16170 18092 19638 20727 22192 23430 25262 28320 30425 33682 36658 38654 40743 43079 45757 50036 54043 59324 63100 67446 73235 79685 87187 92202 97100 101826 108620 115455 126611 135773 146894 156061 162699 169594 178214 190137 203165 220291 233511 241080 255368 271885 291579 310087 330890 347398 363211 374898 391222 411821 438238 465166 498440 514849 526447 555383 584016 614941 645771 672846 691758 707412 739503 772416
