# Supplementary material for: On COVID-19 Modelling
Source: Jahresber Dtsch Math Ver. 2020 Jun 29;122(3):167–205. doi: 10.1365/s13291-020-00219-9 (PMC7322402; doi:10.1365/s13291-020-00219-9)
Supplement: Supplementary file 1 — (ZIP 256 kB) [file 13291_2020_219_MOESM1_ESM.zip › matlab/countries/BrazilDeaths.dat]

 0 0 0 0 0 0 0 0 0 0 0 0 0 0 0 0 0 0 0 0 0 0 0 0 0 0 0 0 0 0 0 0 0 0 0 0 0 0 0 0 0 0 0 0 0 0 0 0 0 0 0 0 0 0 0 1 3 6 11 15 25 34 46 59 77 92 111 136 159 201 240 324 359 445 486 564 686 819 950 1057 1124 1223 1328 1532 1736 1924 2141 2354 2462 2587 2741 2906 3331 3704 4057 4286 4603 5083 5513 6006 6412 6761 7051 7367 7938 8588 9190 10017 10656 11123 11653 12461 13240 13999 14962 15662 16118 16853 17983 18859 20047 21048 22013 22666 23473 24512 25598 26754 27878 28834 29314 29937 31199 32548 34021 35026 35930 36455 37134 38406 39680
