# Supplementary material for: On COVID-19 Modelling
Source: Jahresber Dtsch Math Ver. 2020 Jun 29;122(3):167–205. doi: 10.1365/s13291-020-00219-9 (PMC7322402; doi:10.1365/s13291-020-00219-9)
Supplement: Supplementary file 1 — (ZIP 256 kB) [file 13291_2020_219_MOESM1_ESM.zip › matlab/countries/BrazilRecovered.dat]

 0 0 0 0 0 0 0 0 0 0 0 0 0 0 0 0 0 0 0 0 0 0 0 0 0 0 0 0 0 0 0 0 0 0 0 0 0 0 0 0 0 0 0 0 0 0 0 0 0 0 0 0 0 0 1 2 2 2 2 2 2 2 2 2 6 6 6 6 120 127 127 127 127 127 127 127 127 127 173 173 173 173 173 3046 14026 14026 14026 14026 22130 22130 22991 25318 26573 27655 29160 30152 31142 32544 34132 35935 38039 40937 42991 45815 48221 51370 55350 59297 61685 64957 67384 72597 78424 79479 84970 89672 94122 100459 106794 116683 125960 135430 142587 149911 153833 158593 166647 177604 189476 200892 206555 211080 223638 238617 254963 266940 277149 283952 378257 396737 413916
