# Supplementary material for: On COVID-19 Modelling
Source: Jahresber Dtsch Math Ver. 2020 Jun 29;122(3):167–205. doi: 10.1365/s13291-020-00219-9 (PMC7322402; doi:10.1365/s13291-020-00219-9)
Supplement: Supplementary file 1 — (ZIP 256 kB) [file 13291_2020_219_MOESM1_ESM.zip › matlab/countries/DenmarkConfirmed.dat]

 0 0 0 0 0 0 0 0 0 0 0 0 0 0 0 0 0 0 0 0 0 0 0 0 0 0 0 0 0 0 0 0 0 0 0 0 1 1 3 4 4 6 10 10 23 23 35 90 262 442 615 801 827 864 914 977 1057 1151 1255 1326 1395 1450 1591 1724 1877 2046 2201 2395 2577 2860 3107 3386 3757 4077 4369 4681 5071 5402 5635 5819 5996 6174 6318 6511 6681 6879 7073 7242 7384 7515 7695 7912 8073 8210 8445 8575 8698 8851 9008 9158 9311 9407 9523 9670 9821 9938 10083 10218 10319 10429 10513 10591 10667 10713 10791 10858 10927 10968 11044 11117 11182 11230 11289 11360 11387 11428 11480 11512 11593 11633 11669 11699 11734 11771 11811 11875 11924 11948 11962 12001 12016
