# Supplementary material for: On COVID-19 Modelling
Source: Jahresber Dtsch Math Ver. 2020 Jun 29;122(3):167–205. doi: 10.1365/s13291-020-00219-9 (PMC7322402; doi:10.1365/s13291-020-00219-9)
Supplement: Supplementary file 1 — (ZIP 256 kB) [file 13291_2020_219_MOESM1_ESM.zip › matlab/countries/DenmarkDeaths.dat]

 0 0 0 0 0 0 0 0 0 0 0 0 0 0 0 0 0 0 0 0 0 0 0 0 0 0 0 0 0 0 0 0 0 0 0 0 0 0 0 0 0 0 0 0 0 0 0 0 0 0 0 0 1 2 3 4 4 6 9 13 13 24 32 34 41 52 65 72 77 90 104 123 139 161 179 187 203 218 237 247 260 273 285 299 309 321 336 346 355 364 370 384 394 403 418 422 427 434 443 452 460 475 484 493 503 506 514 522 526 529 533 527 533 537 537 543 547 548 551 554 561 561 561 562 563 563 565 568 568 571 574 576 580 580 582 586 587 589 593 593 593
