# Supplementary material for: On COVID-19 Modelling
Source: Jahresber Dtsch Math Ver. 2020 Jun 29;122(3):167–205. doi: 10.1365/s13291-020-00219-9 (PMC7322402; doi:10.1365/s13291-020-00219-9)
Supplement: Supplementary file 1 — (ZIP 256 kB) [file 13291_2020_219_MOESM1_ESM.zip › matlab/countries/DenmarkRecovered.dat]

 0 0 0 0 0 0 0 0 0 0 0 0 0 0 0 0 0 0 0 0 0 0 0 0 0 0 0 0 0 0 0 0 0 0 0 0 0 0 0 0 0 0 0 0 1 1 1 1 1 1 1 1 1 1 1 1 1 1 1 1 1 1 1 1 1 1 1 1 1 1 894 1089 1193 1283 1327 1378 1491 1621 1736 1773 1955 2123 2235 2515 2748 3023 3389 3847 4141 4312 4700 5087 5384 5526 5669 5805 5959 6121 6366 6546 6729 6889 6987 7088 7296 7493 7711 7927 8093 8217 8328 8580 8663 8805 8959 9107 9227 9301 9416 9536 9643 9764 9836 9900 9964 10044 10106 10180 10240 10327 10362 10412 10489 10552 10620 10653 10721 10755 10792 10849 10904
