# Supplementary material for: On COVID-19 Modelling
Source: Jahresber Dtsch Math Ver. 2020 Jun 29;122(3):167–205. doi: 10.1365/s13291-020-00219-9 (PMC7322402; doi:10.1365/s13291-020-00219-9)
Supplement: Supplementary file 1 — (ZIP 256 kB) [file 13291_2020_219_MOESM1_ESM.zip › matlab/countries/FranceConfirmed.dat]

 0 0 2 3 3 3 4 5 5 5 6 6 6 6 6 6 6 11 11 11 11 11 11 11 12 12 12 12 12 12 12 12 12 12 14 18 38 57 100 130 191 204 285 377 653 949 1126 1209 1784 2281 2281 3661 4469 4499 6633 7652 9043 10871 12612 14282 16018 19856 22304 25233 29155 32964 37575 40174 44550 52128 56989 59105 64338 68605 70478 74390 78167 82048 86334 90676 93790 120633 124298 129257 132473 144944 146923 146906 151808 154188 156921 154715 157026 158636 160292 160847 164589 167605 165093 165764 165764 166976 167272 167886 168935 172465 173040 174318 174758 175027 175479 176207 175981 176712 177319 177207 177240 177554 178428 179069 179306 179645 179964 179859 180166 179887 180044 183309 183816 185616 185851 185952 184980 188836 185986 186538 187067 187360 187458 187599 187996
