# Supplementary material for: On COVID-19 Modelling
Source: Jahresber Dtsch Math Ver. 2020 Jun 29;122(3):167–205. doi: 10.1365/s13291-020-00219-9 (PMC7322402; doi:10.1365/s13291-020-00219-9)
Supplement: Supplementary file 1 — (ZIP 256 kB) [file 13291_2020_219_MOESM1_ESM.zip › matlab/countries/FranceDeaths.dat]

 0 0 0 0 0 0 0 0 0 0 0 0 0 0 0 0 0 0 0 0 0 0 0 0 1 1 1 1 1 1 1 1 1 1 1 2 2 2 2 2 3 4 4 6 9 11 19 19 33 48 48 79 91 91 148 148 148 243 450 562 674 860 1100 1331 1696 1995 2314 2606 3024 3523 4403 5387 6507 7560 8078 8911 10328 10869 12210 13197 13832 14393 14967 15712 17148 17901 18661 19303 19694 20240 20765 21309 21825 22214 22583 22825 23262 23629 24056 24345 24563 24729 24864 25168 25498 25772 25949 26192 26271 26341 26604 26951 27032 27381 27485 27483 28062 28193 27976 28084 28167 28241 28284 28317 28407 28480 28546 28611 28663 28720 28751 28779 28886 28967 29010 29056 29087 29100 29153 29237 29260
