# Supplementary material for: On COVID-19 Modelling
Source: Jahresber Dtsch Math Ver. 2020 Jun 29;122(3):167–205. doi: 10.1365/s13291-020-00219-9 (PMC7322402; doi:10.1365/s13291-020-00219-9)
Supplement: Supplementary file 1 — (ZIP 256 kB) [file 13291_2020_219_MOESM1_ESM.zip › matlab/countries/FranceRecovered.dat]

 0 0 0 0 0 0 0 0 0 0 0 0 0 0 0 0 0 0 0 0 0 2 2 2 4 4 4 4 4 4 4 4 4 4 11 11 11 11 12 12 12 12 12 12 12 12 12 12 12 12 12 12 12 12 12 12 12 12 12 12 2200 2200 3243 3900 4948 5700 5700 7202 7927 9444 10934 12428 14008 15438 16183 17250 19337 21254 23206 24932 26391 27186 27718 28512 30440 32297 33834 35379 35973 36782 38543 39988 41414 42715 43816 44125 44733 45997 47338 48572 49300 49751 49973 50438 51803 53022 54076 54770 54886 55062 55569 56617 57368 58300 59143 59142 59907 60416 61246 61713 62216 62557 62893 62961 63542 64222 64503 65098 65599 66051 66123 66120 66485 67031 67510 68007 68282 68283 68319 68736 69032
