# Supplementary material for: On COVID-19 Modelling
Source: Jahresber Dtsch Math Ver. 2020 Jun 29;122(3):167–205. doi: 10.1365/s13291-020-00219-9 (PMC7322402; doi:10.1365/s13291-020-00219-9)
Supplement: Supplementary file 1 — (ZIP 256 kB) [file 13291_2020_219_MOESM1_ESM.zip › matlab/countries/GermanyConfirmed.dat]

 0 0 0 0 0 1 4 4 4 5 8 10 12 12 12 12 13 13 14 14 16 16 16 16 16 16 16 16 16 16 16 16 16 16 17 27 46 48 79 130 159 196 262 482 670 799 1040 1176 1457 1908 2078 3675 4585 5795 7272 9257 12327 15320 19848 22213 24873 29056 32986 37323 43938 50871 57695 62095 66885 71808 77872 84794 91159 96092 100123 103374 107663 113296 118181 122171 124908 127854 130072 131359 134753 137698 141397 143342 145184 147065 148291 150648 153129 154999 156513 157770 158758 159912 161539 163009 164077 164967 165664 166152 167007 168162 169430 170588 171324 171879 172576 173171 174098 174478 175233 175752 176369 176551 177778 178473 179021 179710 179986 180328 180600 181200 181524 182196 182922 183189 183410 183594 183879 184121 184472 184924 185450 185750 186109 186506 186522
