# Supplementary material for: On COVID-19 Modelling
Source: Jahresber Dtsch Math Ver. 2020 Jun 29;122(3):167–205. doi: 10.1365/s13291-020-00219-9 (PMC7322402; doi:10.1365/s13291-020-00219-9)
Supplement: Supplementary file 1 — (ZIP 256 kB) [file 13291_2020_219_MOESM1_ESM.zip › matlab/countries/GermanyDeaths.dat]

 0 0 0 0 0 0 0 0 0 0 0 0 0 0 0 0 0 0 0 0 0 0 0 0 0 0 0 0 0 0 0 0 0 0 0 0 0 0 0 0 0 0 0 0 0 0 0 2 2 3 3 7 9 11 17 24 28 44 67 84 94 123 157 206 267 342 433 533 645 775 920 1107 1275 1444 1584 1810 2016 2349 2607 2767 2736 3022 3194 3294 3804 4052 4352 4459 4586 4862 5033 5279 5575 5760 5877 5976 6126 6314 6467 6623 6736 6812 6866 6993 6993 7275 7392 7510 7549 7569 7661 7738 7861 7884 7897 7938 7962 8003 8081 8144 8203 8228 8261 8283 8309 8372 8428 8470 8504 8530 8540 8555 8563 8602 8635 8658 8673 8685 8695 8736 8752
