# Supplementary material for: On COVID-19 Modelling
Source: Jahresber Dtsch Math Ver. 2020 Jun 29;122(3):167–205. doi: 10.1365/s13291-020-00219-9 (PMC7322402; doi:10.1365/s13291-020-00219-9)
Supplement: Supplementary file 1 — (ZIP 256 kB) [file 13291_2020_219_MOESM1_ESM.zip › matlab/countries/GermanyRecovered.dat]

 0 0 0 0 0 0 0 0 0 0 0 0 0 0 0 0 0 0 0 0 0 0 1 1 1 1 1 12 12 12 14 14 14 14 14 15 16 16 16 16 16 16 16 16 17 18 18 18 18 25 25 46 46 46 67 67 105 113 180 233 266 266 3243 3547 5673 6658 8481 9211 13500 16100 18700 22440 24575 26400 28700 28700 36081 46300 52407 53913 57400 60300 64300 68200 72600 77000 83114 85400 88000 91500 95200 99400 103300 109800 109800 112000 114500 117400 120400 123500 126900 129000 130600 132700 135100 139900 141700 141700 143300 144400 145617 147200 148700 150300 151597 152600 154011 155041 155681 156966 158087 159064 159716 160281 161199 161967 162820 163360 164245 164908 165352 165632 166609 167453 167909 168480 168958 169224 169556 170129 170630
