# Supplementary material for: On COVID-19 Modelling
Source: Jahresber Dtsch Math Ver. 2020 Jun 29;122(3):167–205. doi: 10.1365/s13291-020-00219-9 (PMC7322402; doi:10.1365/s13291-020-00219-9)
Supplement: Supplementary file 1 — (ZIP 256 kB) [file 13291_2020_219_MOESM1_ESM.zip › matlab/countries/ItalyConfirmed.dat]

 0 0 0 0 0 0 0 0 0 2 2 2 2 2 2 2 3 3 3 3 3 3 3 3 3 3 3 3 3 3 20 62 155 229 322 453 655 888 1128 1694 2036 2502 3089 3858 4636 5883 7375 9172 10149 12462 15113 17660 21157 24747 27980 31506 35713 41035 47021 53578 59138 63927 69176 74386 80589 86498 92472 97689 101739 105792 110574 115242 119827 124632 128948 132547 135586 139422 143626 147577 152271 156363 159516 162488 165155 168941 172434 175925 178972 181228 183957 187327 189973 192994 195351 197675 199414 201505 203591 205463 207428 209328 210717 211938 213013 214457 215858 217185 218268 219070 219814 221216 222104 223096 223885 224760 225435 225886 226699 227364 228006 228658 229327 229858 230158 230555 231139 231732 232248 232664 232997 233197 233515 233836 234013 234531 234801 234998 235278 235561 235763
