# Supplementary material for: On COVID-19 Modelling
Source: Jahresber Dtsch Math Ver. 2020 Jun 29;122(3):167–205. doi: 10.1365/s13291-020-00219-9 (PMC7322402; doi:10.1365/s13291-020-00219-9)
Supplement: Supplementary file 1 — (ZIP 256 kB) [file 13291_2020_219_MOESM1_ESM.zip › matlab/countries/ItalyDeaths.dat]

 0 0 0 0 0 0 0 0 0 0 0 0 0 0 0 0 0 0 0 0 0 0 0 0 0 0 0 0 0 0 1 2 3 7 10 12 17 21 29 34 52 79 107 148 197 233 366 463 631 827 1016 1266 1441 1809 2158 2503 2978 3405 4032 4825 5476 6077 6820 7503 8215 9134 10023 10779 11591 12428 13155 13915 14681 15362 15887 16523 17127 17669 18279 18849 19468 19899 20465 21067 21645 22170 22745 23227 23660 24114 24648 25085 25549 25969 26384 26644 26977 27359 27682 27967 28236 28710 28884 29079 29315 29684 29958 30201 30395 30560 30739 30911 31106 31368 31610 31763 31908 32007 32169 32330 32486 32616 32735 32785 32877 32955 33072 33142 33229 33340 33415 33475 33530 33601 33689 33774 33846 33899 33964 34043 34114
