# Supplementary material for: On COVID-19 Modelling
Source: Jahresber Dtsch Math Ver. 2020 Jun 29;122(3):167–205. doi: 10.1365/s13291-020-00219-9 (PMC7322402; doi:10.1365/s13291-020-00219-9)
Supplement: Supplementary file 1 — (ZIP 256 kB) [file 13291_2020_219_MOESM1_ESM.zip › matlab/countries/ItalyRecovered.dat]

 0 0 0 0 0 0 0 0 0 0 0 0 0 0 0 0 0 0 0 0 0 0 0 0 0 0 0 0 0 0 0 1 2 1 1 3 45 46 46 83 149 160 276 414 523 589 622 724 724 1045 1045 1439 1966 2335 2749 2941 4025 4440 4440 6072 7024 7024 8326 9362 10361 10950 12384 13030 14620 15729 16847 18278 19758 20996 21815 22837 24392 26491 28470 30455 32534 34211 35435 37130 38092 40164 42727 44927 47055 48877 51600 54543 57576 60498 63120 64928 66624 68941 71252 75945 78249 79914 81654 82879 85231 93245 96276 99023 103031 105186 106587 109039 112541 115288 120205 122810 125176 127326 129401 132282 134560 136720 138840 140479 141981 144658 147101 150604 152844 155633 157507 158355 160092 160938 161895 163781 165078 165837 166584 168646 169939
