# Supplementary material for: On COVID-19 Modelling
Source: Jahresber Dtsch Math Ver. 2020 Jun 29;122(3):167–205. doi: 10.1365/s13291-020-00219-9 (PMC7322402; doi:10.1365/s13291-020-00219-9)
Supplement: Supplementary file 1 — (ZIP 256 kB) [file 13291_2020_219_MOESM1_ESM.zip › matlab/countries/RussiaConfirmed.dat]

 0 0 0 0 0 0 0 0 0 2 2 2 2 2 2 2 2 2 2 2 2 2 2 2 2 2 2 2 2 2 2 2 2 2 2 2 2 2 2 2 3 3 3 4 13 13 17 17 20 20 28 45 59 63 90 114 147 199 253 306 367 438 495 658 840 1036 1264 1534 1836 2337 2777 3548 4149 4731 5389 6343 7497 8672 10131 11917 13584 15770 18328 21102 24490 27938 32008 36793 42853 47121 52763 57999 62773 68622 74588 80949 87147 93558 99399 106498 114431 124054 134687 145268 155370 165929 177160 187859 198676 209688 221344 232243 242271 252245 262843 272043 281752 290678 299941 308705 317554 326448 335882 344481 353427 362342 370680 379051 387623 396575 405843 414328 423186 431715 440538 449256 458102 467073 476043 484630 493023
