# Supplementary material for: On COVID-19 Modelling
Source: Jahresber Dtsch Math Ver. 2020 Jun 29;122(3):167–205. doi: 10.1365/s13291-020-00219-9 (PMC7322402; doi:10.1365/s13291-020-00219-9)
Supplement: Supplementary file 1 — (ZIP 256 kB) [file 13291_2020_219_MOESM1_ESM.zip › matlab/countries/RussiaDeaths.dat]

 0 0 0 0 0 0 0 0 0 0 0 0 0 0 0 0 0 0 0 0 0 0 0 0 0 0 0 0 0 0 0 0 0 0 0 0 0 0 0 0 0 0 0 0 0 0 0 0 0 0 0 0 0 0 0 0 0 1 1 1 1 1 1 3 3 4 4 8 9 17 24 30 34 43 45 47 58 63 76 94 106 130 148 170 198 232 273 313 361 405 456 513 555 615 681 747 794 867 972 1073 1169 1222 1280 1356 1451 1537 1625 1723 1827 1915 2009 2116 2212 2305 2418 2537 2631 2722 2837 2972 3099 3249 3388 3541 3633 3807 3968 4142 4374 4555 4693 4849 5031 5208 5376 5520 5717 5851 5963 6134 6350
