# Supplementary material for: On COVID-19 Modelling
Source: Jahresber Dtsch Math Ver. 2020 Jun 29;122(3):167–205. doi: 10.1365/s13291-020-00219-9 (PMC7322402; doi:10.1365/s13291-020-00219-9)
Supplement: Supplementary file 1 — (ZIP 256 kB) [file 13291_2020_219_MOESM1_ESM.zip › matlab/countries/RussiaRecovered.dat]

 0 0 0 0 0 0 0 0 0 0 0 0 0 0 0 0 0 0 0 0 0 2 2 2 2 2 2 2 2 2 2 2 2 2 2 2 2 2 2 2 2 2 2 2 2 2 3 3 3 3 3 3 8 8 8 8 8 9 9 12 16 16 22 29 38 45 49 64 66 121 190 235 281 333 355 406 494 580 698 795 1045 1291 1470 1694 1986 2304 2590 3057 3291 3446 3873 4420 4891 5568 6250 6767 7346 8456 10286 11619 13220 15013 16639 18095 19865 21327 23803 26608 31916 34306 39801 43512 48003 53530 58226 63166 67373 70209 76130 85392 92681 99825 107936 113299 118798 131129 142208 150993 159257 167469 171883 175514 186602 195559 204197 212237 220935 226272 230226 241917 252295
