# Supplementary material for: On COVID-19 Modelling
Source: Jahresber Dtsch Math Ver. 2020 Jun 29;122(3):167–205. doi: 10.1365/s13291-020-00219-9 (PMC7322402; doi:10.1365/s13291-020-00219-9)
Supplement: Supplementary file 1 — (ZIP 256 kB) [file 13291_2020_219_MOESM1_ESM.zip › matlab/countries/SpainConfirmed.dat]

 0 0 0 0 0 0 0 0 0 0 1 1 1 1 1 1 1 1 2 2 2 2 2 2 2 2 2 2 2 2 2 2 2 2 6 13 15 32 45 84 120 165 222 259 400 500 673 1073 1695 2277 2277 5232 6391 7798 9942 11748 13910 17963 20410 25374 28768 35136 39885 49515 57786 65719 73235 80110 87956 95923 104118 112065 119199 126168 131646 136675 141942 148220 153222 158273 163027 166831 170099 172541 177644 184948 190839 191726 198674 200210 204178 208389 213024 202990 205905 207634 209465 210773 212917 213435 215216 216582 217466 218011 219329 220325 221447 222857 223578 224350 227436 228030 228691 229540 230183 230698 230698 231606 232037 232555 233037 234824 235290 235772 235400 236259 236259 237906 238564 239228 239479 239638 239932 240326 240660 240978 241310 241550 241717 241966 242280
