# Supplementary material for: On COVID-19 Modelling
Source: Jahresber Dtsch Math Ver. 2020 Jun 29;122(3):167–205. doi: 10.1365/s13291-020-00219-9 (PMC7322402; doi:10.1365/s13291-020-00219-9)
Supplement: Supplementary file 1 — (ZIP 256 kB) [file 13291_2020_219_MOESM1_ESM.zip › matlab/countries/SpainDeaths.dat]

 0 0 0 0 0 0 0 0 0 0 0 0 0 0 0 0 0 0 0 0 0 0 0 0 0 0 0 0 0 0 0 0 0 0 0 0 0 0 0 0 0 1 2 3 5 10 17 28 35 54 55 133 195 289 342 533 623 830 1043 1375 1772 2311 2808 3647 4365 5138 5982 6803 7716 8464 9387 10348 11198 11947 12641 13341 14045 14792 15447 16081 16606 17209 17756 18056 18708 19315 20002 20043 20453 20852 21282 21717 22157 22524 22902 23190 23521 23822 24275 24543 24543 25100 25264 25428 25613 25857 26070 26299 26478 26621 26744 26920 27104 27321 27459 27563 27563 27709 27778 27888 27940 28628 28678 28752 26834 27117 27117 27119 27121 27125 27127 27127 27127 27128 27133 27134 27135 27136 27136 27136 27136
