# Supplementary material for: On COVID-19 Modelling
Source: Jahresber Dtsch Math Ver. 2020 Jun 29;122(3):167–205. doi: 10.1365/s13291-020-00219-9 (PMC7322402; doi:10.1365/s13291-020-00219-9)
Supplement: Supplementary file 1 — (ZIP 256 kB) [file 13291_2020_219_MOESM1_ESM.zip › matlab/countries/SpainRecovered.dat]

 0 0 0 0 0 0 0 0 0 0 0 0 0 0 0 0 0 0 0 0 0 0 0 0 2 2 2 2 2 2 2 2 2 2 2 2 2 2 2 2 2 2 2 2 2 30 30 32 32 183 183 193 517 517 530 1028 1081 1107 1588 2125 2575 2575 3794 5367 7015 9357 12285 14709 16780 19259 22647 26743 30513 34219 38080 40437 43208 48021 52165 55668 59109 62391 64727 67504 70853 74797 74797 74797 77357 80587 82514 85915 89250 92355 95708 98372 100875 102548 108947 112050 112050 117248 118902 121343 123486 126002 128511 131148 133952 136166 137139 138980 140823 143374 144783 146446 146446 150376 150376 150376 150376 150376 150376 150376 150376 150376 150376 150376 150376 150376 150376 150376 150376 150376 150376 150376 150376 150376 150376 150376 150376
