# Supplementary material for: On COVID-19 Modelling
Source: Jahresber Dtsch Math Ver. 2020 Jun 29;122(3):167–205. doi: 10.1365/s13291-020-00219-9 (PMC7322402; doi:10.1365/s13291-020-00219-9)
Supplement: Supplementary file 1 — (ZIP 256 kB) [file 13291_2020_219_MOESM1_ESM.zip › matlab/countries/SwedenConfirmed.dat]

 0 0 0 0 0 0 0 0 0 1 1 1 1 1 1 1 1 1 1 1 1 1 1 1 1 1 1 1 1 1 1 1 1 1 1 2 7 7 12 14 15 21 35 94 101 161 203 248 355 500 599 814 961 1022 1103 1190 1279 1439 1639 1763 1934 2046 2286 2526 2840 3069 3447 3700 4028 4435 4947 5568 6131 6443 6830 7206 7693 8419 9141 9685 10151 10483 10948 11445 11927 12540 13216 13822 14385 14777 15322 16004 16755 17567 18177 18640 18926 19621 20302 21092 21520 22082 22317 22721 23216 23918 24623 25265 25921 26322 26670 27272 27909 28582 29207 29677 30143 30377 30799 31523 32172 32809 33188 33459 33843 34440 35088 35727 36476 37113 37542 37814 38589 40803 41883 42939 43887 44730 45133 45924 46814
