# Supplementary material for: On COVID-19 Modelling
Source: Jahresber Dtsch Math Ver. 2020 Jun 29;122(3):167–205. doi: 10.1365/s13291-020-00219-9 (PMC7322402; doi:10.1365/s13291-020-00219-9)
Supplement: Supplementary file 1 — (ZIP 256 kB) [file 13291_2020_219_MOESM1_ESM.zip › matlab/countries/SwedenDeaths.dat]

 0 0 0 0 0 0 0 0 0 0 0 0 0 0 0 0 0 0 0 0 0 0 0 0 0 0 0 0 0 0 0 0 0 0 0 0 0 0 0 0 0 0 0 0 0 0 0 0 0 1 1 1 2 3 6 7 10 11 16 20 21 25 36 62 77 105 105 110 146 180 239 308 358 373 401 477 591 687 793 870 887 899 919 1033 1203 1333 1400 1511 1540 1580 1765 1937 2021 2152 2192 2194 2274 2355 2462 2586 2653 2669 2679 2769 2854 2941 3040 3175 3220 3225 3256 3313 3460 3529 3646 3674 3679 3698 3743 3831 3871 3925 3992 3998 4029 4125 4220 4266 4350 4395 4395 4403 4468 4542 4562 4639 4656 4659 4694 4717 4795
