# Supplementary material for: On COVID-19 Modelling
Source: Jahresber Dtsch Math Ver. 2020 Jun 29;122(3):167–205. doi: 10.1365/s13291-020-00219-9 (PMC7322402; doi:10.1365/s13291-020-00219-9)
Supplement: Supplementary file 1 — (ZIP 256 kB) [file 13291_2020_219_MOESM1_ESM.zip › matlab/countries/SwitzerlandConfirmed.dat]

 0 0 0 0 0 0 0 0 0 0 0 0 0 0 0 0 0 0 0 0 0 0 0 0 0 0 0 0 0 0 0 0 0 0 1 1 8 8 18 27 42 56 90 114 214 268 337 374 491 652 652 1139 1359 2200 2200 2700 3028 4075 5294 6575 7474 8795 9877 10897 11811 12928 14076 14829 15922 16605 17768 18827 19606 20505 21100 21657 22253 23280 24051 24551 25107 25415 25688 25936 26336 26732 27078 27404 27740 27944 28063 28268 28496 28677 28894 29061 29164 29264 29407 29586 29705 29817 29905 29981 30009 30060 30126 30207 30251 30305 30344 30380 30413 30463 30514 30572 30587 30597 30618 30658 30694 30707 30725 30736 30746 30761 30776 30796 30828 30845 30862 30871 30874 30893 30913 30936 30956 30965 30972 30988 31011
