# Supplementary material for: On COVID-19 Modelling
Source: Jahresber Dtsch Math Ver. 2020 Jun 29;122(3):167–205. doi: 10.1365/s13291-020-00219-9 (PMC7322402; doi:10.1365/s13291-020-00219-9)
Supplement: Supplementary file 1 — (ZIP 256 kB) [file 13291_2020_219_MOESM1_ESM.zip › matlab/countries/SwitzerlandDeaths.dat]

 0 0 0 0 0 0 0 0 0 0 0 0 0 0 0 0 0 0 0 0 0 0 0 0 0 0 0 0 0 0 0 0 0 0 0 0 0 0 0 0 0 0 0 1 1 1 2 2 3 4 4 11 13 14 14 27 28 41 54 75 98 120 122 153 191 231 264 300 359 433 488 536 591 666 715 765 821 895 948 1002 1036 1106 1138 1174 1239 1281 1327 1368 1393 1429 1478 1509 1549 1589 1599 1610 1665 1699 1716 1737 1754 1762 1762 1784 1795 1805 1810 1823 1830 1833 1845 1867 1870 1872 1878 1879 1881 1886 1891 1892 1898 1903 1905 1906 1913 1915 1917 1919 1919 1919 1920 1920 1920 1921 1921 1921 1921 1921 1923 1934 1936
