# Supplementary material for: On COVID-19 Modelling
Source: Jahresber Dtsch Math Ver. 2020 Jun 29;122(3):167–205. doi: 10.1365/s13291-020-00219-9 (PMC7322402; doi:10.1365/s13291-020-00219-9)
Supplement: Supplementary file 1 — (ZIP 256 kB) [file 13291_2020_219_MOESM1_ESM.zip › matlab/countries/SwitzerlandRecovered.dat]

 0 0 0 0 0 0 0 0 0 0 0 0 0 0 0 0 0 0 0 0 0 0 0 0 0 0 0 0 0 0 0 0 0 0 0 0 0 0 0 0 0 2 3 3 3 3 3 3 3 4 4 4 4 4 4 4 15 15 15 15 131 131 131 131 131 1530 1530 1595 1823 1823 2967 4013 4846 6415 6415 8056 8704 9800 10600 11100 12100 12700 13700 13700 15400 15900 16400 17100 17800 18600 19400 19900 20600 21000 21300 21800 22200 22600 22600 23400 23900 24200 24500 25200 25400 25700 25900 26100 26400 26600 26800 26800 27100 27100 27100 27400 27500 27600 27700 27800 27900 27900 28000 28100 28200 28200 28300 28300 28300 28400 28500 28500 28500 28600 28600 28600 28700 28700 28700 28700 28700
