# Supplementary material for: On COVID-19 Modelling
Source: Jahresber Dtsch Math Ver. 2020 Jun 29;122(3):167–205. doi: 10.1365/s13291-020-00219-9 (PMC7322402; doi:10.1365/s13291-020-00219-9)
Supplement: Supplementary file 1 — (ZIP 256 kB) [file 13291_2020_219_MOESM1_ESM.zip › matlab/countries/USConfirmed.dat]

 1 1 2 2 5 5 5 5 5 7 8 8 11 11 11 11 11 11 11 11 12 12 13 13 13 13 13 13 13 13 15 15 15 51 51 57 58 60 68 74 98 118 149 219 267 403 519 588 962 1285 1667 2181 2729 3536 4661 6437 7781 13748 19274 25600 33280 43862 53925 65844 83836 101962 121786 140910 162147 188172 213602 244008 275798 309027 336802 366317 397121 428654 463327 496846 526776 555313 580624 607670 636674 667981 700062 732590 758809 784708 811865 840351 869170 905358 938154 965785 988197 1012582 1039909 1069424 1103461 1132539 1158040 1180375 1204351 1229331 1257023 1283929 1309550 1329260 1347881 1369376 1390406 1417774 1442824 1467820 1486757 1508308 1528568 1551853 1577147 1600937 1622612 1643246 1662302 1680913 1699176 1721753 1746019 1770165 1790172 1811020 1831821 1851520 1872660 1902632 1925765 1943882 1961428 1973230 2000464
