# Supplementary material for: On COVID-19 Modelling
Source: Jahresber Dtsch Math Ver. 2020 Jun 29;122(3):167–205. doi: 10.1365/s13291-020-00219-9 (PMC7322402; doi:10.1365/s13291-020-00219-9)
Supplement: Supplementary file 1 — (ZIP 256 kB) [file 13291_2020_219_MOESM1_ESM.zip › matlab/countries/USDeaths.dat]

 0 0 0 0 0 0 0 0 0 0 0 0 0 0 0 0 0 0 0 0 0 0 0 0 0 0 0 0 0 0 0 0 0 0 0 0 0 0 1 1 6 7 11 12 14 17 21 22 28 36 42 50 60 74 100 134 165 259 350 442 587 786 1011 1320 1726 2269 2744 3420 4196 5367 6511 7938 9260 10870 12375 13894 16191 18270 20288 22357 24366 26086 27870 30262 32760 34844 37428 39775 40945 42686 45086 47412 49724 51493 53755 54881 56219 58355 60967 62996 64943 66369 67682 68922 71064 73455 75662 77180 78795 79526 80682 82356 84119 85898 87530 88754 89562 90347 91921 93439 94702 95978 97086 97719 98219 98912 100417 101616 102809 103776 104381 105149 106180 107161 108197 109359 110068 110511 111011 111989 112924
