# Supplementary material for: On COVID-19 Modelling
Source: Jahresber Dtsch Math Ver. 2020 Jun 29;122(3):167–205. doi: 10.1365/s13291-020-00219-9 (PMC7322402; doi:10.1365/s13291-020-00219-9)
Supplement: Supplementary file 1 — (ZIP 256 kB) [file 13291_2020_219_MOESM1_ESM.zip › matlab/countries/USRecovered.dat]

 0 0 0 0 0 0 0 0 0 0 0 0 0 0 0 0 0 0 3 3 3 3 3 3 3 3 3 3 3 3 5 5 5 5 6 6 6 7 7 7 7 7 7 7 7 7 7 7 8 8 12 12 12 12 17 17 105 121 147 176 178 178 348 361 681 869 1072 2665 5644 7024 8474 9001 9707 14652 17448 19581 21763 23559 25410 28790 31270 32988 43482 47763 52096 54703 58545 64840 70337 72329 75204 77366 80203 99079 100372 106988 111424 115936 120720 153947 164015 175382 180152 187180 189791 189910 195036 198993 212534 216169 232733 230287 243430 246414 250747 268376 272265 283178 289392 294312 298418 350135 361239 366736 379157 384902 391508 399991 406446 416461 444758 458231 463868 479258 485002 491706 500849 506367 518522 524855 533504
