# Supplementary material for: On COVID-19 Modelling
Source: Jahresber Dtsch Math Ver. 2020 Jun 29;122(3):167–205. doi: 10.1365/s13291-020-00219-9 (PMC7322402; doi:10.1365/s13291-020-00219-9)
Supplement: Supplementary file 1 — (ZIP 256 kB) [file 13291_2020_219_MOESM1_ESM.zip › matlab/countries/United KingdomConfirmed.dat]

 0 0 0 0 0 0 0 0 0 2 2 2 2 2 2 2 3 3 3 8 8 9 9 9 9 9 9 9 9 9 9 9 9 13 13 13 15 20 23 36 40 51 85 115 163 206 273 321 382 456 456 798 1140 1140 1543 1950 2626 2689 3983 5018 5683 6650 8077 9529 11658 14543 17089 19522 22141 25150 29474 33718 38168 41903 47806 51608 55242 60733 65077 73758 78991 84279 88621 93873 98476 103093 108692 114217 120067 124743 129044 133495 138078 143464 148377 152840 157149 161145 165221 171253 177454 182260 186599 190584 194990 201101 206715 211364 215260 219183 223060 226463 229705 233151 236711 240161 243695 246406 248818 248293 250908 254195 257154 259559 261184 265227 267240 269127 271222 272826 274762 276332 277985 279856 281661 283311 284868 286194 287399 289140 290143
