# Supplementary material for: On COVID-19 Modelling
Source: Jahresber Dtsch Math Ver. 2020 Jun 29;122(3):167–205. doi: 10.1365/s13291-020-00219-9 (PMC7322402; doi:10.1365/s13291-020-00219-9)
Supplement: Supplementary file 1 — (ZIP 256 kB) [file 13291_2020_219_MOESM1_ESM.zip › matlab/countries/United KingdomDeaths.dat]

 0 0 0 0 0 0 0 0 0 0 0 0 0 0 0 0 0 0 0 0 0 0 0 0 0 0 0 0 0 0 0 0 0 0 0 0 0 0 0 0 0 0 0 0 1 2 2 3 7 7 9 10 28 43 65 81 115 158 194 250 285 359 508 694 877 1161 1455 1669 2043 2425 3095 3747 4461 5221 5865 6433 7471 8505 9608 10760 11599 12285 13029 14073 14915 15944 16879 17994 18492 19051 20223 21060 21787 22792 23635 24055 24393 25302 26097 26771 27510 28131 28446 28734 29427 30076 30615 31241 31587 31855 32065 32692 33186 33614 33998 34466 34636 34796 35341 35704 36042 36393 36675 36793 36914 37048 37460 37837 38161 38376 38489 39045 39369 39728 39904 40261 40465 40542 40597 40883 41128
