# Supplementary material for: On COVID-19 Modelling
Source: Jahresber Dtsch Math Ver. 2020 Jun 29;122(3):167–205. doi: 10.1365/s13291-020-00219-9 (PMC7322402; doi:10.1365/s13291-020-00219-9)
Supplement: Supplementary file 1 — (ZIP 256 kB) [file 13291_2020_219_MOESM1_ESM.zip › matlab/dothemall.m]

function dothemall()
% do all color figures for Corona
close all
clear all
k=21              % the k for the k-day rule
kbacklog=2*k      % the backlog for the k-day rule 
gambacklog=28     % the backlog for the Johns Hopkins R_0 estimation
backlog=7         % the backlog for estimating constants from time series   
gIF=0.005         % the infection fatality rate 
lastdayused =128  % for setting the final day for using data at all
modelbackstart=0  % number of days going back from lastdayused
		          % to start a prediction 
timespan=120      % how long the prediction runs normally
numruns=3 	      % how many runs for multiple predictions
backdays=14 	  % how many days back for each run
H0factor=32	      % multiply H0 by H0factor to 1/H0factor
		          % by multiples of 2, for varying H0
%
SIR01('color')  % fixed SIR figures
disp('Hit Enter after exporting the figures you need')
pause
close all
return
%
Testrhoinfty % the rho_infty solution plot
disp('Hit Enter after exporting the figures you need')
pause
close all
% the plot for the maximal I at the peak 
Imax
disp('Hit Enter after exporting the figures you need')
pause
close all
% The Johns Hopkins CRDI plots for single countries, no R estimates 
CRDISingle(k, kbacklog, 120,'color')
disp('Hit Enter after exporting the figures you need')
pause
close all
% the Johns Hopkins R_0 estimates for several countries   
getJHR0estimate(120, 'color', gambacklog, k, kbacklog)
disp('Hit Enter after exporting the figures you need')
pause
close all
% the brute force SIR moder
CRDIBruteForce(109, 'US', 'color', k, kbacklog, backlog)
CRDIBruteForce(75, 'Germany', 'color', k, kbacklog, backlog)
disp('Hit Enter after exporting the figures you need')
pause
close all
% the estimation of case fatality rates as
% functions of k an backlog
% JHCFRates(109)
% disp('Hit Enter after exporting the figures you need')
% pause
% close all
% the table for case fatality rates
cFR=JHCFTable(109, k, kbacklog, gIF);
disp('Hit Enter after exporting the figures you need')
pause
close all
% Full model predictions for single countries, single prediction
FullModel(k, kbacklog, gIF, backlog, lastdayused, modelbackstart, timespan,'color')
disp('Hit Enter after exporting the figures you need')
pause
close all
% full model predictions, multiple runs each backdays apart
FullModelMultiple(k, kbacklog, gIF, backlog, lastdayused, ...
    modelbackstart, timespan, numruns, backdays,'color')
disp('Hit Enter after exporting the figures you need')
pause
close all
% Full Model predictions, variable H0 starting points 
FullModelH0Var(k, kbacklog, gIF, backlog, lastdayused, modelbackstart, timespan, H0factor, 'color')
disp('Hit Enter after exporting the figures you need')
pause
close all
