# Supplementary material for: On COVID-19 Modelling
Source: Jahresber Dtsch Math Ver. 2020 Jun 29;122(3):167–205. doi: 10.1365/s13291-020-00219-9 (PMC7322402; doi:10.1365/s13291-020-00219-9)
Supplement: Supplementary file 1 — (ZIP 256 kB) [file 13291_2020_219_MOESM1_ESM.zip › matlab/estimate_gCF.m]

function gCF=estimate_gCF(C, D, k, tstart, tend)  
%
% estimate case fatality rate from Johns Hopkins data
% smoothing must be done outside
%
pR=estimateRecovered(C, D, k, tstart, tend);
% this now is the case recovery rate:
gCF=1-pR(1);
