# Supplementary material for: On COVID-19 Modelling
Source: Jahresber Dtsch Math Ver. 2020 Jun 29;122(3):167–205. doi: 10.1365/s13291-020-00219-9 (PMC7322402; doi:10.1365/s13291-020-00219-9)
Supplement: Supplementary file 1 — (ZIP 256 kB) [file 13291_2020_219_MOESM1_ESM.zip › matlab/getCIRD.m]

function [tC, C, tI, I, tR, R, tD, D, tER, ER]=getCIRD(country, lastdayused, k, kbacklog)
% retrieves the Johns Hopkins data per country up to lastdayused.
% The Estimated Recovered are calculated using the k-day rule and kbacklog days back 
% Output: theb tC etc. are subsets of indices where plotting makes sense
% i.e. plottable pairs are (tC,C(tC)) etc., ready for log plots,
% ER = estimated Recovered 
% Data are not smoothed.
[C, R, D]=GetCoronaData(country);
pars=GetCoronaParameters(country);
C=C(1:lastdayused);
R=R(1:lastdayused);
D=D(1:lastdayused);
len=length(C);
pR=estimateRecovered(C, D, k, len-kbacklog+1, len);
ER=pR(k+2:end);
% R=ER;
% I=C-ER-D;
I=C-R-D;
% [C' R' D' I']
tI=find(I>=1);
tC=find(C>=1);
tR=find(R>=1);
tD=find(D>=1);
tER=find(ER>=1);
