# Supplementary material for: On COVID-19 Modelling
Source: Jahresber Dtsch Math Ver. 2020 Jun 29;122(3):167–205. doi: 10.1365/s13291-020-00219-9 (PMC7322402; doi:10.1365/s13291-020-00219-9)
Supplement: Supplementary file 1 — (ZIP 256 kB) [file 13291_2020_219_MOESM1_ESM.zip › matlab/getCorona]

#!/bin/bash
# this is my script for getting Corona data
# first Johns Hopkins 
curl "https://github.com/CSSEGISandData/COVID-19/blob/master/csse_covid_19_data/csse_covid_19_time_series/time_series_covid19_recovered_global.csv" > ~/progs/matlab/20Corona/Recovered.dat
curl "https://github.com/CSSEGISandData/COVID-19/blob/master/csse_covid_19_data/csse_covid_19_time_series/time_series_covid19_deaths_global.csv" > ~/progs/matlab/20Corona/Deaths.dat
curl "https://github.com/CSSEGISandData/COVID-19/blob/master/csse_covid_19_data/csse_covid_19_time_series/time_series_covid19_confirmed_global.csv" > ~/progs/matlab/20Corona/Confirmed.dat
# now process html file by python
cd ~/progs/matlab/20Corona/
python parseJHU.py > parseJHUtest.dat
#
# now fetch Robert Koch data
#
_now=$(date +"%m_%d_%Y_%H_%M")
curl "https://www.rki.de/DE/Content/InfAZ/N/Neuartiges_Coronavirus/Fallzahlen.html" > RKI.tmp
## Appending a current date from a $_now to a filename stored in $_file ##
_file="/home/robert/Current/20Corona/matlab/$_now.rki"
## Do it ##
echo "Starting RKI backup to $_file"
mv /home/robert/Current/20Corona/matlab/RKI.tmp "$_file" 
#
# now parse the RKI file
#
python parseRKI.py
