# Supplementary material for: On COVID-19 Modelling
Source: Jahresber Dtsch Math Ver. 2020 Jun 29;122(3):167–205. doi: 10.1365/s13291-020-00219-9 (PMC7322402; doi:10.1365/s13291-020-00219-9)
Supplement: Supplementary file 1 — (ZIP 256 kB) [file 13291_2020_219_MOESM1_ESM.zip › matlab/getJHGammaBR0.m]

function [tt, gam, b, ttr, r]=getJHGammaBR0(C, R, D)
% Calculates gamma and b from I and C of the JH data.
% Applies log smoothing to C and I
% tt is an index set. 
% The values gam(tt) and b(tt) are well-defined, others possibly not,
% set to zero. Similar for ttr and R.
len=length(C);
C=mylogsmoother(C);
C=mylogsmoother(C);
R=mylogsmoother(R);
D=mylogsmoother(D);
R=mylogsmoother(R);
D=mylogsmoother(D);
I=C-R-D;
% allocate differences
dI=zeros(size(I));
dC=zeros(size(C));
% allocate full space
gam=zeros(size(C));
b  =zeros(size(C));
r  =zeros(size(C));
% calculate differences
dI(2:end)=I(2:end)-I(1:end-1);
dC(2:end)=C(2:end)-C(1:end-1);
% avoid division by zero
tt=find(I>=1);
% now calculate as in paper
gam(tt)=(dC(tt)-dI(tt))./I(tt);
b(tt)=dC(tt)./I(tt);
ttr=intersect(find(b>0),intersect(tt, find(gam>0)));
r(ttr)=b(ttr)./gam(ttr);
