# Supplementary material for: On COVID-19 Modelling
Source: Jahresber Dtsch Math Ver. 2020 Jun 29;122(3):167–205. doi: 10.1365/s13291-020-00219-9 (PMC7322402; doi:10.1365/s13291-020-00219-9)
Supplement: Supplementary file 1 — (ZIP 256 kB) [file 13291_2020_219_MOESM1_ESM.zip › matlab/mylogsmoother.m]

function out=mylogsmoother(in)
% applies mysmoother on logarithms of positive sequences
% and keeps nonpositive data
out=zeros(size(in));
pos=find(in>0); % this will now be the part to be smoothed
% and we want the indices be contiguous  
% because mysmoother assumes that
if max(pos)-min(pos)~=length(pos)-1
    error('Input to mylogsmoother is not contiguous')
end
login=log(in(pos));
logout=mysmoother(login);
out(pos)=exp(logout);
