# Supplementary material for: On COVID-19 Modelling
Source: Jahresber Dtsch Math Ver. 2020 Jun 29;122(3):167–205. doi: 10.1365/s13291-020-00219-9 (PMC7322402; doi:10.1365/s13291-020-00219-9)
Supplement: Supplementary file 1 — (ZIP 256 kB) [file 13291_2020_219_MOESM1_ESM.zip › matlab/mysmoother.m]

function out=mysmoother(in)
% applies the 1/4, 1/2, 1/4 smoother
len=length(in);
out=in;
for i=2:len-1
    out(i)=(in(i-1)+2*in(i)+in(i+1))/4;
end
