# Supplementary material for: On COVID-19 Modelling
Source: Jahresber Dtsch Math Ver. 2020 Jun 29;122(3):167–205. doi: 10.1365/s13291-020-00219-9 (PMC7322402; doi:10.1365/s13291-020-00219-9)
Supplement: Supplementary file 1 — (ZIP 256 kB) [file 13291_2020_219_MOESM1_ESM.zip › matlab/myspacerbegin.m]

function indout=myspacerbegin(indarrin, arrin, m)
% selects each m-th entry of array arrin, counting from the beginning
% but restricts indices to the set indarrin.
% Returns indices such that plot(indout, arrin(indout)) would work   
arrend=length(arrin);
indi=(1:arrend)'-1;
ind2=1+indi(find(mod(indi,m)==0));
indout=intersect(indarrin, ind2);
