# Supplementary material for: On COVID-19 Modelling
Source: Jahresber Dtsch Math Ver. 2020 Jun 29;122(3):167–205. doi: 10.1365/s13291-020-00219-9 (PMC7322402; doi:10.1365/s13291-020-00219-9)
Supplement: Supplementary file 1 — (ZIP 256 kB) [file 13291_2020_219_MOESM1_ESM.zip › matlab/parseJHU.py]

# This Python file uses the following encoding: utf-8
# latin-1
# -*- coding: UTF-8 -*-
import sys, os
reload(sys)
sys.setdefaultencoding('utf-8')
from bs4 import BeautifulSoup
#################################################
def parseJHUfile(filesort, dirname):
    filename=filesort+".dat"
    print "Start parseJHUfile on file "+filename+", directory "+dirname
    html=open(dirname+filename).read()
    soup = BeautifulSoup(html) #,'features="html.parser"') # 'features="html.parser"')
    print str(html)
    outfile=open(dirname+filesort+"JHU.dat","w")
    print "vor soup.find on file "+dirname+filename
    table = soup.find("table")
    if table==[]:
        print "Error: No table in file "+dirname+filename
        return
    output_rows = []
    for table_row in table.findAll('tr'):
        columns = table_row.findAll('td')
        output_row = []
        for column in columns:
            output_row.append(column.text)
        output_rows.append(output_row)
    mytable=[]
    for row in output_rows:
        myrow=[]
        if row==[]:
            continue
        print str(row)
        print str(len(row))
        if len(row)<5:
            continue
        country=str(row[1])+str(row[2])
        print country
        countryfile=open(dirname+"countries/"+country+filesort+".dat",'w')
        count=0
        countryrow=""
        for item in row:
            count=count+1
            item=item.encode('utf-8')
            if item=='':
#                if count==4:
                item=str("0")
            outfile.write(item.encode('utf-8')+" ")
            myrow.append(str(item))
            if count>=6:
                countryrow=countryrow+" "+str(item)
            #fullfile.write(str(item)+" ")
        mytable.append(myrow)
        countryfile.write(countryrow)
        outfile.write("\n")
        #fullfile.write("\n")
        countryfile.close()
    outfile.close()
    return mytable
#########################################
rootDir="/home/robert/Current/20Corona/matlab/"
for filesort in ["Confirmed", "Deaths", "Recovered"]:
#    fullfilename=filesort+"JHU.dat"
#    fullfile=open(rootDir+fullfilename,"w")
    mytable=parseJHUfile(filesort, rootDir)
    #fullfile.close()
