# Supplementary material for: On COVID-19 Modelling
Source: Jahresber Dtsch Math Ver. 2020 Jun 29;122(3):167–205. doi: 10.1365/s13291-020-00219-9 (PMC7322402; doi:10.1365/s13291-020-00219-9)
Supplement: Supplementary file 1 — (ZIP 256 kB) [file 13291_2020_219_MOESM1_ESM.zip › matlab/plotSIR.m]

function plotSIR(T, S, I, R, color, modspace)
iT=1:length(T);
nsT=myspacerback(iT, iT, modspace);
switch lower(color)
    case 'color'
        plot(T,I,'b',T,S,'k',T,R,'r')
        hold on
        plot(T(nsT),I(nsT),'bo',T(nsT),S(nsT),'kv',T(nsT),R(nsT),'r+','MarkerSize',6)
    otherwise
        plot(T,I,'k-',T,S,'k-.',T,R,'k:')
        hold on
        plot(T(nsT),I(nsT),'ko',T(nsT),S(nsT),'kv',T(nsT),R(nsT),'k+','MarkerSize',6)        
end
