# Supplementary material for: On COVID-19 Modelling
Source: Jahresber Dtsch Math Ver. 2020 Jun 29;122(3):167–205. doi: 10.1365/s13291-020-00219-9 (PMC7322402; doi:10.1365/s13291-020-00219-9)
Supplement: Supplementary file 1 — (ZIP 256 kB) [file 13291_2020_219_MOESM1_ESM.zip › matlab/readme.txt]

=========================================================

	This is the readme file for MATLAB programming
	concerning my COVID-19 papers

	Robert Schaback, June 2020, version for DMV paper

======================================================

For the Impatient:

run dothemallDMV.m for the DMV paper

There are choices for color or black-and-white plots

-------------------------------------------------------

Variables in dothemallDMV.m:  (with standard values...)

k=14              % the k for the k-day rule
kbacklog=2*k      % the backlog for the k-day rule 
gambacklog=28     % the backlog for the Johns Hopkins R_0 estimation
backlog=7         % the backlog for estimating constants from time series   
gIF=0.005         % the infection fatality rate 
lastdayused =122  % for setting the final day for using data at all
modelbackstart=0  % number of days going back from lastdayused
		          % to start a prediction 
timespan=120      % how long the prediction runs normally
numruns=3 	      % how many runs for multiple predictions
backdays=14 	  % how many days back for each run
H0factor=32	      % multiply H0 by H0factor to 1/H0factor
		          % by multiples of 2, for varying H0


=======================================================

color   % = 'color' or 'black' for plotting
---------------------------------------------------------------

Routine structure from dothemallDMV.m: with short comments
		  % see standard internal variables below

SIR01.m		  % standard SIR model using ode23 ODE solver
TestrhoInfty.m	  % this plots the figure for determining rho_\infty
rhoinfty.m 	  % plots the \rho_infty curves
Imax.m		  % getting max of I at peak as function of R 
CRDISingle.m	  % Basic display of Johns Hopkins data up to lastdayused
	getCoronaCountryList.m % get list of countries to work on 
	getCIRD.m   % retrieves the Johns Hopkins data
	                       % per country up to lastdayused.
			       % No smoothing, no monotonicity check
		getCoronaData.m  % for reading all Johns Hopkins data
				 % after script getCorona and parseJHU.py
		     checkMonotonicity % enforces weak monotonicity
		     		       % for C or D or R of JH data
		getCoronaParameters.m  % fetch good parameters
		                 % for Corona Analysis, depending on country
		estimateRecovered.m   % Estimation of Recovered and
				 % case fatality from Confirmed and Deaths
				 % Needs lsqnonlin for optimization
getJHR0estimate.m   % Johns Hopkins model R_0 estimation
	getCoronaCountryList.m
	getCIRD.m
		getCoronaData.m
		getCoronaParameters.m
		estimateRecovered.m
	getJHGammaBR0  % Calculates gamma and b from I and C of the JH data.
		mylogsmoother.m % applies mysmoother on logarithms
				% of positive sequences
			mysmoother.m % applies the 1/4, 1/2, 1/4 smoother
CRDIBruteForce  % Brute force model running from lastdayused on
		% using the JH estimates for R, beta and gamma
	getCIRD.m
		getCoronaData.m
		getCoronaParameters.m
		estimateRecovered.m
	getCoronaParameters.m
	getJHGammaBR0.m
	backestimate.m
JHCFRates	% Calculate case fatality rates for JH data at endtime
		% as functions of k of the k-day rule and the backlog used
	getCoronaCountryList.m
	getCIRD.m
		getCoronaData.m
		getCoronaParameters.m
		estimateRecovered.m
	estimateRecovered.m
JHCFTable	% Calculate case fatality table for JH data at lastdayused
	getCoronaCountryList.m
	getCIRD.m
		getCoronaData.m
		getCoronaParameters.m
		estimateRecovered.m
	estimateRecovered.m
FullModel
	getCoronaCountryList.m
	getCoronaParameters.m
	myEstimator
		getCIRD.m
			getCoronaData.m
			getCoronaParameters.m
			estimateRecovered.m
		getCoronaParameters.m
		mylogsmoother
			mysmoother
		getDRRatesFromJohnsHopkins
		estimate_gCF
			estimateRecovered
		calibrateSMH
		getbetagammafromSMHCN
		runSMHCIRD
	plotfullmodeldata
		myspacerback
		myspacerbegin
FullModelMultiple.m
	same
FullModelH0Var.m
	same
================================================================================

Getting Corona data from github:

----------------------------------------------------------

Use shell script getCorona under bash/Linux. 
But use different filenames.

This script calls
python parseJHU.py

that writes the data into a subdirectory countries.
This has files
<country>Confirmed.dat
<country>Recovered.dat
<country>Deaths.dat

that are read later by

GetCoronaData.m

The list of countries actually used is in GetCoronaCountryList.m.
Add your favourite country. 

Special country-dependent parameters are provided by 
GetCoronaParameters.m,
e.g. beginning of useful data, total population

---------------------------------------------------------------

Estimation of case fatalities and Removed by k-day rule: estimateRecovered.m

The logic is in the paper on my website.

This is used in estimate_gCF.m

----------------------------------------------------------------------

=================================================================

Auxiliary routines

getCoronaCountryList.m returns a list of countries as used later
		       in the program. The list is defined within.
		       Add new countries here, and possibly modify:

[C, R, D]=GetCoronaData(country) gets the full Johns Hopkins data.
       	    Inside: a translation table from names in the country list
	    to names of Johns Hopkins countries in filenames.


p=GetCoronaParameters(country)  gets a country-dependent parameter vector
				p(1) start of useful data
				p(2) population size
				p(3) = 1 if Recovered must be estimated
				p(4) timespan for predictions

[tC, C, tI, I, tR, R, tD, D, tER, ER]=getCIRD(country, finaltime)
     	    fetches C, I, R, D and ER =  estimated R
	    from the Johns Hopkins data. Plotting later of (tC,C(tC)) etc.
	    Data are not smoothed, zero data are omitted.
	    This routine is always used when retrieving data 

Smoothers: mysmoother.m, mylogsmoother.m, using 1/4,1/2,1/4 rule

Spacers: indout=myspacerback(indarrin, arrin, m) and myspacerbegin
	 calculates index sets with m-spacing, back and forth

pR=estimateRecovered(C, D, d, tstart, tend) uses data from tstart to tend
			and applies the d-day rule to estimate the Recovered.
			Output: vector of the form pR=[pp; p; ER] with
			pp the case recovery rate, p the d estimated death
			probabilities
			ER the estimated Recovered


[tt, gam, b, ttr, r]=getJHGammaBR0(I, C)
     	     	  calculates gamma b, and r=b/gamma from JH data where possible.
		  Data gam(tt), b(tt), r(ttr) are OK, rest is zero.
		  Do not use early values.

getJHR0estimate(finalday, color, gambacklog, k, kbacklog) runs over all
			  countries and calculates the Johns Hopkins R0
			  estimates using getJHGammaBR0(I, C). Produces this
			  from finalday-gambacklog to finalday. Uses
			  getCIRD(country, finalday, k, kbacklog)

val=backestimate(x, backlog) estimates a constant from the
		    	     last backlog+1 values of x. Currently not weighted,
			     just taking a mean.

BasicCRDI_BruteForce(finaltime, country, color, k, kbacklog, backlog)
			takes the JH data of country, and makes a brute force
			prediction at finaltime . Runs until I gets small.
			Uses getJHGammaBR0 and backestimate
			for estimation of beta and gamma.
			Uses getCIRD


[beta, gam, b]=getbetagammafromSMHCN(S, M, H, C, N)
       	    gets gamma, beta, and b from the hidden model as sequences
       	    without smoothing, sets zero to avoid zerodivide

gCF=estimate_gCF(C, D, k, tstart, tend)  gets case fatalities via
		    estimateRecovered, same parameters

SMHCIRD=runSMHCIRD(SMHCIRDstart, gIF, gCR, gCD, gCF, N, beta, gamma, timespan)
	    runs the full model from a start vector SMHCIRDstart, with
	    timespan steps. 

SMH=calibrateSMH(C, N , gCFgIF, gIR, H0, tstart) gives the SMH values
		    from the C values, using the constants: 
		    gIR is gamma_{IR} in the paper 
		    gCFgIF is gamma_{CF}/gamma_{IF} in the paper
		    using H0 as starting value for H
		    and does all of this from tstart on, as long as C
		    is defined. 


[gCR, gCD]=getDRRatesFromJohnsHopkins(C, R, D)
      		calculates the instantaneous D and R rates from Johns Hopkins
      		data as time series

JHCFRates(endtime)  uses estimateRecovered for the variation plot

JHCFTable(endtime, k, kbacklog, gIF); generates the table

myEstimator(country, k, modelbackstart, gIF, backlog, timespan, lastdayused)
		     calle estimateRecovered, 

FullModel(k, gIF, backlog, lastdayused, modelbackstart, time)
	     	  calls MyEstimator, getDRRatesFromJohnsHopkins,
		  estimate_gCF, calibrateSMH, getbetagammafromSMHCN,
		  runSMHCIRD
